# Supplementary material for: Potamopyrgus antipodarum as a potential defender against swimmer’s itch in European recreational water bodies—experimental study
Source: PeerJ. 2018 Jun 25;6:e5045. doi: 10.7717/peerj.5045 (PMC6022732; doi:10.7717/peerj.5045)
Supplement: Table S1 [file peerj-06-5045-s001.xlsx]

## Sheet: Arkusz1
Supplementary Table S1. Effectiveness of parasite invasion to Radix balthica in the presence of Potamopyrgus antipodarum
R. balthica exposed to T. regenti miracidia	The number of individuals with parasitic invasion
Without P. antipodarum (control)	9
With 50 P. antipodarum per one R. balthica	10
With 100 P. antipodarum per one R. balthica	6
With 200 P. antipodarum per one R. balthica	0
